# Supplementary material for: Enhanced SfaTnpB enables single-base-specific, one-pot nucleic acid detection for high-sensitivity diagnostics
Source: Nucleic Acids Res. 2026 Jan 8;54(1):gkaf1433. doi: 10.1093/nar/gkaf1433 (PMC12781874; doi:10.1093/nar/gkaf1433)
Supplement: gkaf1433_Supplemental_Files [file gkaf1433_supplemental_files.zip › Supplementary Tables 1-5.xlsx]

## Sheet: Table S1
Table S1. The protein sequences of TnpB
Name	Amino acid Identity (%)	Amino acid sequence	E.coli Codon optimized DNA sequence (5'-3')
ISHahl1	67.943	MIQRKVTYRLYPNRKQTEALEHQRWVYCLLWNTALDERRRAWKEEKRSLGFHEQCRVLTQWRRQSKLLSGLNAQSEQVVLKRLDLAFRAFFRRLKKGMKPAGYPRFKPVRRFKGWGYKTHGDGWRLVTNEGMRHGFIRLAGVGSVRLRGKPRTPGVPKTCEIFFKNGRWYASVTLECIPKRQAGIKMAGLDWGLETFAVIESPDGSESVTNPRFLKKSLQNLRKIQRAVSRKEEAAKKISGKIKAFPVSNRLKKAYGLLRTCHEKTANRRMDFLHKTSAKLIGTYGALAVEDLNIKGMTRNGGAFKKGLNRSLLDTGGAAFHRMLGSKAEEAGSWMFKAPTQTLKPSQTCHTCGRQARKALWERWHICQCGASCSRDENAARVLLLWLQCKLDGREPAD…	ATGATCCAGCGTAAAGTTACCTATCGCCTGTATCCGAATCGTAAACAGACCGAAGCCCTGGAACATCAGCGCTGGGTGTATTGCCTGCTGTGGAATACCGCCCTGGATGAACGCCGTCGCGCCTGGAAAGAAGAAAAACGCAGTCTGGGTTTTCATGAACAGTGTCGCGTTCTGACCCAGTGGCGTCGTCAGAGTAAACTGCTGAGCGGTCTGAATGCACAGAGCGAACAGGTGGTGCTGAAACGTCTGGATCTGGCCTTTCGTGCATTTTTCCGTCGTCTGAAAAAAGGTATGAAACCGGCAGGTTATCCGCGTTTTAAACCGGTTCGTCGCTTTAAAGGTTGGGGTTATAAAACCCACGGTGACGGCTGGCGCCTGGTGACCAATGAAGGTATGCGT…
ISSto1	62.603	MVRQSKIYRRTAIENIMKRTNTVQLIVDKAIEDKLKELAIATAKCWNEVNWLRMQDYKNHKRRDFNETGKEVYHKYKKILKVNASQAYRKNAEAWSSFFEQTKKKKEGKLPKWFKPRPPNYWKDKDKEGDYRYRYKMIILIRNDRYSIDEENQEIYLKDFKLTLRFKGKLKWRGKQGRLEIQYNKARRRWYAYIPMEIQKEGNENKEKQKKKEEGLKASIDLGIVNLATVCVEDGSCYLFKGGSVLSEYEHYSNRIAVKQKILARHEQRRSRSISMLYDKRRRFLKHSLNSMVRRIMVLLKKEKVVTKVIIGYPKDISKNKGNKLTVNFWNYGYIIDRFKDIGEELGIKVVTVNEGNTSKICCLCKEVHYNGRIKRGLFKCPCIGNVINADLNGAVNIL…	ATGGTTCGTCAGAGTAAAATCTATCGCCGTACCGCAATTGAAAATATTATGAAACGTACCAACACCGTTCAGCTGATTGTTGATAAAGCCATTGAAGATAAACTGAAAGAACTGGCAATTGCCACCGCCAAATGCTGGAATGAAGTTAATTGGCTGCGTATGCAGGATTATAAAAATCATAAACGCCGTGATTTCAACGAAACCGGCAAAGAAGTGTATCATAAATATAAAAAGATCCTGAAGGTGAACGCAAGTCAGGCCTATCGCAAAAATGCAGAAGCCTGGAGCAGTTTCTTTGAACAGACCAAAAAGAAAAAGGAAGGTAAACTGCCGAAATGGTTTAAACCGCGCCCGCCGAATTATTGGAAAGATAAAGATAAAGAGGGCGATTATCGCTAT…
ISAba30-1	79.319	MQRLQAYKFELRPNGEQQRLMRRFAGSCRFVFNEALALQKKRHEYGEKKLGYAGLCKLLTEWRNGGPLPSGRTAPWLADGPVHTQQQALKDLERAYANFFAKRADFPRFKKKGRSDSFRYPDPKQIKLDQANNRVFLPKLGWLRYRNSRDVPGDVKNMTVSQSCGKWFVSIQTEREVLDPVHPSSSIVGVDVGVARFATLSDRTFHAPLNSFRRHEIALRKAQQAMSRKTRRSNNWRKAKARVQRIHSRLGHARRDYLHKITTTMSQNHAVVCIENLQVRNMSRSAAGTGEVPGKNVRAKSGLNKAILDQGWFEFRRQLDYKLAWKGGRLIDVPPQNTSRTCPLCGHVSADNRRTQATFACVKCGYENNADMVGAINILSRGIKLLRDEGQDMNDALFR…	ATGCAGCGTCTGCAGGCCTATAAATTTGAACTGCGTCCGAATGGTGAACAGCAGCGTCTGATGCGTCGTTTTGCCGGCAGCTGCCGTTTTGTGTTTAATGAAGCCCTGGCACTGCAGAAAAAACGCCATGAATATGGTGAAAAGAAACTGGGCTATGCAGGCCTGTGTAAACTGCTGACCGAATGGCGTAATGGCGGCCCGCTGCCGAGTGGCCGTACCGCACCTTGGCTGGCAGATGGTCCGGTTCATACCCAGCAGCAGGCACTGAAAGATCTGGAACGTGCATACGCAAATTTCTTTGCAAAACGTGCCGATTTTCCGCGTTTTAAAAAGAAAGGTCGTAGCGATAGCTTTCGTTATCCGGACCCGAAACAGATTAAGCTGGATCAGGCCAATAAT…
ISAeme8	70.408	MLKATKIRIYPNTEQTDFLNQQFGAVRFAYNKSLAIINQAYKRHGVSMSAKKDMKPLLAVAKKSRKYKWLKQYDSIALQQACINLDRAFQNFFDPKLKARFPCFKKLHGKQSSYHCTSIKAESELIKIPKCSPIKARIHRDITGTLKSITLSRTKTGKYYASLLIDDGIAIPKPIAHVNSDQITGIDLGLTHLLIESNGKKEDNPRFLKRAYTNFRRKNKKLSRTKKGSKGRVKARIQFAQAHEKVANARSDFQHKLSRRLIDENQAVIVETLKSSNMMKNGKLAKHIADAAWHGLVLKLEYKAKEQGKHLVKIDQWVASSKTCSCCGHKLDSLNLDVREWDCPKCSSHWDRDINAAINVRTHGIIDLKAAGLSVSANGGLCKPGNLPVAA	ATGCTGAAAGCCACCAAAATTCGTATCTATCCGAATACCGAACAGACCGATTTTCTGAATCAGCAGTTTGGTGCCGTTCGTTTTGCATATAATAAGAGCCTGGCCATTATTAATCAGGCATATAAACGTCATGGTGTGAGTATGAGCGCAAAAAAGGATATGAAACCGCTGCTGGCAGTGGCAAAAAAGAGCCGCAAATATAAATGGCTGAAACAGTATGATAGCATTGCACTGCAGCAGGCCTGCATTAATCTGGATCGTGCATTTCAGAATTTCTTTGATCCGAAACTGAAAGCCCGTTTTCCGTGTTTTAAAAAACTGCATGGTAAACAGAGCAGCTATCATTGCACCAGTATTAAGGCAGAAAGTGAACTGATTAAGATTCCGAAATGTAGTCCG…
ISTac1	77.015	MILTFKIKHGMDFSTELKKAREVAEFAIEHRKLSSKDVKQFGLKAVISNQILRKYSRNREAKVITSVKLTIPAQGIKFSHAERAITIPSLKLKLGYHFRNDFLKINQIEIDKEFAYVSVSVSEDAMINPKGYLGIDRNTTGHIAVLANPLTGKVTKLGKKADHVHKKYRNMRKNLQKNGKYRKVKETRNRENRIVKDVNHKVSKKIVQEAKQDGMGIKLEYLQGIRNAKSGRNFRYSLNSWSFYQLEQMIEYKARLLGIPVVYVDPYHTSKECSRCGQIGNRSGKSFKCQCGHVDHADANASFNIALRPAFEEGRDRLYVDRDTYKGNTDIPEEATL	ATGATCCTGACCTTTAAAATCAAGCATGGCATGGATTTTAGTACCGAACTGAAAAAAGCACGTGAAGTGGCCGAATTTGCAATTGAACATCGTAAACTGAGCAGCAAAGATGTTAAACAGTTTGGTCTGAAAGCAGTGATTAGTAATCAGATTCTGCGTAAATATAGCCGCAATCGCGAAGCCAAAGTTATTACCAGCGTTAAACTGACCATTCCGGCCCAGGGTATTAAGTTTAGTCATGCCGAACGTGCAATTACCATTCCGAGCCTGAAACTGAAACTGGGCTATCATTTTCGCAATGATTTTCTGAAAATCAACCAGATTGAGATTGATAAAGAGTTTGCCTATGTTAGCGTTAGCGTGAGCGAAGATGCCATGATTAATCCGAAAGGTTATCTG…
ISAba30-2	80	MQRLQAYKYELQPNGEQQRQMRRFAGSCRFVYNKALALQKERFERGEKKLGYAGLCKGLTEWRNGVETPWLADAPVHPLQQTLRDLERAYSNFFSRRADFPRFKKKGQSDSFRYPDPKQIKLDQANNRLFLPKLGWLRYRNSREVLGTVKNATISHSCGKWFVSIQTERELEQPMHPSASIIGVDVGIARFATLSNGTVFAPINSFKKHQTRLARYQRAMSRKVKFSSNWKKAKAKVTKLHQKIGNLRRDYLHKSTTTISQNHAVVCIEDLQVSNMSKSAAGRVEAPGRGVKAKSGLNKSILDQGWFEFRRQLEYKQAWRGGLVVVVNPRNTSRSCPCCGHVSKDNRQSQAQFLCVECGYEEHADVVGAINVLRAGHARFACEVSGAVMPPATGTHRSD…	ATGCAGCGTCTGCAGGCATATAAATATGAACTGCAGCCGAATGGTGAACAGCAGCGCCAGATGCGTCGTTTTGCCGGTAGTTGCCGTTTTGTTTATAATAAGGCACTGGCCCTGCAGAAAGAACGCTTTGAACGTGGCGAAAAGAAACTGGGTTATGCCGGTCTGTGTAAAGGCCTGACCGAATGGCGTAATGGCGTTGAAACCCCGTGGCTGGCCGATGCCCCGGTTCATCCGCTGCAGCAGACCCTGCGTGATCTGGAACGTGCATATAGTAATTTCTTTAGCCGCCGTGCAGATTTTCCGCGCTTTAAAAAGAAAGGCCAGAGCGATAGCTTTCGTTATCCGGACCCGAAACAGATTAAGCTGGATCAGGCCAATAATCGCCTGTTTCTGCCGAAA…
ISAba30-3	80.201	MQRLQAFKYELIPSGEQRRDLCRFAGACRFVFNKALALQKENHQSGGSFIGYVSMAKRLTEWRNGTQTPWLKEAPVHPLQHALKDLERAYKNFFAGRSDFPRFKKKGRGDSFRYPDSQQIKLDQANSRLFLPKLGWLRYRNSRDVLGTVKNVTVSQSCGKWFVSIQTEREVAQGVRQGSVVGIDMGVARFATLSDGTYYEPLGSFKRHEAALRKAQQAMSRKRKFSNNWRKARARVQRIHARIAHARGDYLHKTSTAISQNHAMVCIEDLRVRNMSRSAAGSTEKPGTQVRAKSGLNKAILDQGWFEFRRQLDYKLAWNGGVLIAVAPQNTSRTCPCCDHVSADNRKSQALFLCVNCGFEANADVVAAINIVRAGHARFACEVSGEVMPPAAGTHRSDS…	ATGCAGCGTCTGCAGGCCTTTAAATATGAACTGATTCCGAGTGGCGAACAGCGTCGTGATCTGTGCCGTTTTGCCGGTGCCTGCCGCTTTGTTTTTAATAAGGCACTGGCACTGCAGAAAGAAAATCATCAGAGTGGTGGTAGCTTTATTGGCTATGTTAGCATGGCCAAACGTCTGACCGAATGGCGTAATGGTACCCAGACCCCGTGGCTGAAAGAAGCACCGGTGCATCCGCTGCAGCATGCCCTGAAAGATCTGGAACGTGCCTATAAAAATTTCTTTGCAGGCCGTAGCGATTTTCCGCGCTTTAAAAAGAAAGGCCGCGGCGATAGCTTTCGTTATCCGGATAGCCAGCAGATTAAGCTGGATCAGGCAAATAGTCGCCTGTTTCTGCCGAAA…
ISCsa5	86.364	MLKAYKYRIYPDEAQKEFFEKTFGCCRFVWNKMLQEKLEALRQGKKIPRITPARYKREYPFLNEIDSLALANVQLQQEKAFRDYFKNPKHFRVPKFKKKKDKQSYTTNNQQTKDGKETIRVDFERELLYLPKIKSGIKAIFHREFEGKIKSVTVVKTKAGRYYVSILVDVQDPRNDIKEPKNFVCGIDLGLKSFVTIVNDAGTLKVEYPKYLIKAEKRLKRLQRQLSRKKEGSKNWEKARERLAKEHEYVKKAREDFLHKLSKTIIDDNQVVVVENLNVRGLSKTRLSKHILDSSWSKFLDYLKYKAEWYKRTIIEVDRTFPSSKRCNVCGYISDNLKLSERRWECPICKTIHDRDENAAKNLRKYGIAYINSQ	ATGCTGAAAGCCTATAAATACCGCATCTATCCGGATGAAGCCCAGAAAGAATTTTTCGAAAAAACCTTTGGCTGCTGCCGTTTTGTGTGGAATAAGATGCTGCAGGAAAAACTGGAAGCCCTGCGCCAGGGTAAAAAGATTCCGCGCATTACCCCGGCACGCTATAAACGCGAATATCCGTTTCTGAATGAAATTGATAGCCTGGCACTGGCAAATGTTCAGCTGCAGCAGGAAAAAGCCTTTCGCGATTATTTTAAAAACCCGAAACATTTTCGCGTGCCGAAATTCAAAAAGAAAAAAGATAAGCAGAGCTACACCACCAATAATCAGCAGACCAAAGATGGTAAAGAAACCATTCGTGTGGATTTTGAACGTGAACTGCTGTATCTGCCGAAAATT…
ISNsp3	81.016	MLIASFHVYSLQSSTVDVNMIDMKTLKFKFYAHKRNRSLKRSLNASGVIYNHCIALHKRYYRIWGKHLNCAKLQKHIAKLRRRNPFWQLVGSQAVQDICQRIEKAYQLFFKHQKKGVRPPNFKKVKKYKSFTLKQAGYKFLGGNRIKIDKKVYQFGKSRPLEGKVKTVTVKRTALGELFLVVVVDDCLQPQVKIETGKIAGFDFGLKTFLTGSDGSKIDHPLFLKQSLNDLRKASRQHSKKQPRSTNREKARKHLVRQYEKVSNLRRDWFWKLAHQLTDKFDVLCFETLNLKGMQRLWGRKISDLAFGEFLQILEWVALNKGKQVIFIDQWYPSSKTCSNCGHILDRLDLSVRQWRCPFCNSINGRDENAAQNICAVGASTVRLGDVRQGSPAIAV	ATGCTGATTGCAAGTTTTCATGTTTACAGCCTGCAGAGCAGTACCGTTGATGTTAATATGATTGATATGAAGACCCTGAAATTCAAATTCTATGCCCATAAACGTAACCGTAGTCTGAAACGTAGCCTGAATGCCAGCGGCGTGATCTATAATCATTGTATTGCCCTGCATAAACGCTATTATCGCATTTGGGGCAAACATCTGAATTGTGCCAAACTGCAGAAACATATTGCAAAACTGCGCCGCCGTAATCCGTTTTGGCAGCTGGTTGGTAGCCAGGCCGTGCAGGATATTTGTCAGCGTATTGAAAAAGCCTATCAGCTGTTTTTCAAACATCAGAAAAAGGGTGTGCGTCCGCCGAATTTTAAAAAAGTTAAAAAATACAAGAGCTTCACCCTG…
ISTel2	85.366	MKARYQFRFYPTDQQRQLLAQLFGCVRVVWNDALTLCKQSEKLPSNNDLQKLVITQAKKTLERSWLSNVSNIPLQQSVADLGVAYKNFFDSLKGKRKGTAVATTGGTPAKRCLKKVGSPKFKKKTNQQSARFRIGGFSIKGNEIYLAKIGNVKPIWSRELPSAPSSVTVIKDCANRYFLSFVVEIKPIQIDAKNQSIGIDLGIKTFAVMSNDEKAESPIYSVLDTKIRKLQKKLARQPKDSKRRAKTRIKIAKLHNQIADTRKDFLHKLSTKIINENQTIVLEDLNVSGLVKNRRLARSISLQGWREFRTQCEAKSAKLCRDFRVISRWEPTSQLCSECGYKWGKLDLKVRSVQCLNCGTEHDRDENAAKNINKVGIGHCHDSKRTQRPSKTTSVASVS…	ATGAAGGCACGCTATCAGTTTCGCTTTTATCCGACCGATCAGCAGCGCCAGCTGCTGGCACAGCTGTTTGGCTGCGTGCGCGTGGTGTGGAATGATGCACTGACCCTGTGTAAACAGAGCGAAAAACTGCCGAGTAATAATGATCTGCAGAAACTGGTTATTACCCAGGCCAAAAAGACCCTGGAACGCAGCTGGCTGAGCAATGTGAGCAATATTCCGCTGCAGCAGAGCGTGGCAGATCTGGGTGTTGCATATAAAAATTTCTTTGATAGCCTGAAGGGTAAACGCAAAGGTACCGCCGTTGCCACCACCGGCGGTACCCCTGCAAAACGTTGCCTGAAAAAAGTGGGTAGCCCGAAATTCAAAAAGAAAACCAATCAGCAGAGCGCCCGTTTTCGC…
ISTsi3	83.066	MKRTVTVKLQPSKEQEKTLFKLASIGSKVWNRVNYLRRQQFFKEQIVDFSSTEKTVYEEFKKKIGSATVQQICRKNAEAWRSFFSLLRSKRNGELPEWLKPKPPKFVKEENGRKLFIILLRNDQYKIDGNTLILKGLGKFKRLEIQFKGRIHLKGKQGRLEITYDPIKRKWYAHISYTVEEKLTGDEWVSVPRQPLGDLSAGIDLGVNNLMAVYVENGESFLVNGRPLKAIDFYFRKVIADYHSKLNKSGAKKGRKLRKLHEKAKLQARHYINTTVRQTVDRLYRLGVSRIVVGYPKGISRDSDKGRRQNFLLSHVWRFNYVIKRLKEVSEEYGISVVVVNEAYTSKTCPVCGKPHYGARFVRGLFKCPVTGLIFNADLVGAFNILKKVVKTITPNLGG…	ATGAAGCGCACCGTGACCGTTAAACTGCAGCCGAGTAAAGAACAGGAAAAAACCCTGTTTAAACTGGCAAGCATTGGCAGTAAAGTTTGGAATCGCGTGAATTATCTGCGTCGTCAGCAGTTTTTCAAAGAACAGATTGTTGATTTCAGCAGCACCGAAAAAACCGTTTATGAAGAGTTTAAAAAGAAGATCGGCAGCGCAACCGTGCAGCAGATTTGCCGTAAAAATGCAGAAGCCTGGCGTAGCTTTTTCAGTCTGCTGCGTAGCAAACGCAATGGTGAACTGCCGGAATGGCTGAAACCGAAACCGCCGAAATTTGTGAAAGAAGAAAATGGTCGCAAACTGTTTATTATTCTGCTGCGTAATGATCAGTATAAAATTGATGGTAACACCCTGATT…
IS609	94.279	MKRLQAFKFQLRPNGQQERDMRRFAGACRFVFNRVLALQNENHDAGNKYIPYTKMASWLIECKSAPETQWLKESPSQPLQQSLKDLERGYKNFFQKRAAFPRFKKRGQNDAFRYPQGVKLDQANHRISLPKLGWVRYRNSREVIGEVKNVTVSQSCGKWYVSIQTEYEVADPVHNAESIVGLDAGVTKLATLSDGTVYQPVNSFKASQRKLAVLQKQLSRKEKFSVNWQKQKRKIQRLHSHIANVRRDYLHKVTSEISKNHAMIVIEDLKVSNMSKSAKGTAEQPGRNVRAKSGLNRSILDQGWYEMRRQLEYKQLWRGGQVLAIPPAYTSQRCACCGHTAKDNRQSQSKFECQICGYTANADINGARNILAAGHAVLACGGMVQSGRPLKQEPTEASQ…	ATGAAGCGTCTGCAGGCCTTTAAATTTCAGCTGCGTCCGAATGGTCAGCAGGAACGCGATATGCGTCGTTTTGCCGGTGCATGTCGCTTTGTTTTTAATCGCGTTCTGGCACTGCAGAATGAAAATCATGATGCCGGTAATAAGTATATTCCGTATACCAAAATGGCAAGCTGGCTGATTGAATGCAAAAGTGCACCGGAAACCCAGTGGCTGAAAGAAAGCCCGAGTCAGCCGCTGCAGCAGAGCCTGAAAGATCTGGAACGTGGTTATAAAAATTTCTTTCAGAAGCGTGCCGCATTTCCGCGCTTTAAAAAACGCGGTCAGAATGATGCCTTTCGTTATCCGCAGGGCGTTAAACTGGATCAGGCAAATCATCGCATTAGCCTGCCGAAACTGGGC…
ISAba30-4	93.165	MPDGQQARQMRRFAGSCRFVFNKALALQKARYEQGEKKLGYAGLCKLLTEWRNGSESPWLKEAPVHPLQQTLKDLERAYSNFFAKRADFPRFKKKGQRDSFRYPDPKQIKLDQANSRLFLPKLGWLRYRNSREVLGTVKNITVSQSCGKWFVSIQTEREVEQSLPQGGAVGIDMGITRFATLSDGTFYAPLKSFKRHEAALRKAQQTMSRKTRFSNNWKKAKARVQQIHSRIGNARRDYLHKTTTTISQNHAMVCIEDLQVRNMSKSAAGSTEKPGKKVRAKSGLNKSILDQGWFEFRRQLDYKLAWNGGWLVAVPPRNTSRTCPCCGHVSADNRQTQARFACVECGFEDNADVVGAINILRAGHARFACEVSGAVMPPAAGTHRSDSGAAQRRA	ATGCCTGATGGCCAGCAGGCACGTCAGATGCGTCGTTTTGCAGGTAGCTGCCGCTTTGTGTTTAATAAGGCCCTGGCACTGCAGAAAGCACGTTATGAACAGGGCGAAAAGAAACTGGGTTATGCCGGCCTGTGCAAACTGCTGACCGAATGGCGCAATGGTAGTGAAAGTCCGTGGCTGAAAGAAGCCCCGGTTCATCCGCTGCAGCAGACCCTGAAAGATCTGGAACGTGCCTATAGCAATTTCTTTGCCAAACGCGCCGATTTTCCGCGCTTTAAAAAGAAAGGTCAGCGTGATAGCTTTCGCTATCCGGACCCGAAACAGATTAAGCTGGATCAGGCAAATAGTCGTCTGTTTCTGCCGAAACTGGGTTGGCTGCGCTATCGCAATAGCCGTGAA…
SfaTnpB (ISBce3)	91.899	MLNNKKQGGENMSQTITVKIKLLPTKEQAVILTEMSRTYISTINNLVSEMVKEKKSTKKTSKNIDVSLPSAVKNQAIKDAKSVFKKAKKRKFETVPVLNKPMCIWNNQNYSFDFTHISLPIMIDGKAKKTPIRALLVDKDNRNFDLLKHKLGTLRITKKANKWIAQISVTIPTTQKTGLKVMGVDLGLKVPAVAVTDDGKVRFFGNGRQNKFKKRKFRSVRKKLAEKKKLNAIRKINNKEQRWMEDKDHKVSRAIVNFAIENKISVIRLEQLANIRQTTRTSRKNEKNLHTWSFYRLSQFIEYKAKLEGIKVEYVNPAYTSQTCPKCSERNKAQDRKYKCKCGFEGHRDIIGAMNIRYAPVVDGKSQSA	ATGCTGAATAACAAGAAGCAGGGCGGCGAAAATATGAGCCAGACCATTACCGTTAAAATTAAGCTGCTGCCGACCAAAGAACAGGCAGTTATTCTGACCGAAATGAGCCGCACCTATATTAGTACCATTAATAATCTGGTGAGCGAAATGGTGAAAGAAAAGAAAAGTACCAAAAAGACCAGTAAAAACATCGATGTGAGTCTGCCGAGCGCAGTTAAAAATCAGGCCATTAAGGATGCCAAAAGTGTGTTTAAAAAGGCAAAAAAGCGCAAATTTGAGACCGTGCCGGTTCTGAATAAGCCGATGTGTATTTGGAATAATCAGAATTATAGCTTCGACTTTACCCATATTAGTCTGCCGATTATGATTGATGGTAAAGCAAAAAAGACCCCGATTCGT…
ISBth16	90.86	MIKQNKAFKFRLLPNKEQAVLLAKTFGCVRLVYNKMLAERQETYAKYKNDKEILKKQKFPTPAKYKDEFPFLKEVDSLALANAQLNLQKAYKNFFEGRAEFPKFKSRKHKQSYTTNMVNGNIKLSDSHIKLPKIKKTIRFKQHREIPSDYKLKSCTISKTKSGKYYISILTEYEKDIKSVPIQKVVGLDFAMDGLYVESEQGEKANYPRFYRQSLDKFAKEQRILSRRKKGSARWEKQRLKVAELQEKTANQRKNFLHHKSKELASTYDAVIIEDLDMKGMSQALHFGKSVYDNGWGMFTTFLGYKLKEQGKQLVKIDKWFPSTKKCSCCGAEKKMSLSERTYQCSCGFVADRDYNSAINIKHEGIRLLALA	ATGATCAAGCAGAATAAGGCCTTTAAATTCCGTCTGCTGCCGAATAAGGAACAGGCAGTGCTGCTGGCAAAAACCTTTGGCTGTGTTCGTCTGGTGTATAATAAGATGCTGGCAGAACGTCAGGAAACCTATGCCAAATATAAAAATGATAAGGAGATCCTGAAGAAGCAGAAATTTCCGACCCCGGCAAAATATAAAGATGAATTTCCGTTTCTGAAGGAAGTGGATAGCCTGGCCCTGGCCAATGCACAGCTGAATCTGCAGAAAGCATATAAAAATTTCTTCGAAGGTCGCGCCGAATTTCCGAAATTCAAAAGTCGTAAACATAAGCAGAGCTATACCACCAATATGGTGAATGGTAATATTAAGCTGAGCGATAGCCATATTAAGCTGCCGAAA…
ISHas1	93.45	MTDAQALVKTLDFQLDIQSDNESLLYDATLESRRVYNETIRLAKEGVDWDAIPDRVADDVTLVKNTTQRVVAKALGAMENYYEYADFGQPSHTKDGAYPLRANYEEGYNLSLTDDGDVTFRISAKPYKHVKGVLEGYDAHLDILKTALISDEWKIGTAEALFHNDNAELHVNVTNTEQTVRDKHDSQTVVGVDVNEDNVALTALSEGGVEDTVVIDFPEIKFERHRYFTMRKRVQNAGKDSIHDTLEGREERFVRDRLHKVSRHIVEWSQQFEKPCIVFEDLKEMRDSIDYGTRMNRRLHHLPFRALQFYTSYKASFEGIPTAWIDPAYTSQRCPMCGHTERANRNKKRFKCKSCEHQDHSDRGASVNIAVKCVKKLDWNVPALNSLPQVRKVRRQASG…	ATGACCGATGCCCAGGCACTGGTGAAAACCCTGGATTTTCAGCTGGATATTCAGAGTGATAATGAAAGTCTGCTGTATGATGCCACCCTGGAAAGTCGCCGCGTTTATAATGAAACCATTCGCCTGGCCAAAGAAGGCGTTGATTGGGATGCAATTCCGGATCGTGTTGCCGATGATGTGACCCTGGTGAAAAATACCACCCAGCGCGTGGTGGCAAAAGCACTGGGTGCAATGGAAAATTATTATGAATATGCAGACTTCGGCCAGCCGAGTCATACCAAAGATGGTGCATATCCGCTGCGTGCCAATTATGAAGAAGGTTATAATCTGAGTCTGACCGATGATGGCGATGTTACCTTTCGTATTAGCGCAAAACCGTATAAACATGTGAAAGGTGTG…
ISHbo4	94.15	MYYAYKYRLKPSDAHREELDRHRDICRQLYNHTLYRLNEYQDEHGELPSMTTLRSELPDLKQWWDSLSDVYSKVLQTVVERLFNNLQGLSKLKENGYSVGQLKWKPPREFRSFTYNQSGFKLDKKGGQAVLSLSKLGDIPIRLHRAIPDDAQLKQVTLKKEPTGEWFATFGVEMEHEPPEPPVNPQKCVGIDVGILKYAHDTDGTAVGSLDLSDERERLEREQQKLSRKQHGSTNYEKQRREVAECHADLRRKRRDFLHKLSNYYAREYDLVAVEDLNVKGMIESPSNSRNTASAAWRTFLSLLEYKCEREGTHFVAVNPRGTTKECASCGVSTDKPLWVREHSCPACGFEADRDANAA	ATGTACTACGCCTATAAATACCGCCTGAAACCGAGTGATGCCCATCGTGAAGAACTGGATCGCCATCGTGATATTTGCCGTCAGCTGTATAATCATACCCTGTATCGTCTGAATGAATATCAGGATGAACATGGTGAACTGCCGAGCATGACCACCCTGCGTAGCGAACTGCCGGATCTGAAACAGTGGTGGGATAGCCTGAGTGATGTTTATAGCAAAGTTCTGCAGACCGTGGTGGAACGCCTGTTTAATAATCTGCAGGGCCTGAGTAAACTGAAAGAAAATGGTTATAGCGTTGGCCAGCTGAAATGGAAACCGCCGCGTGAATTTCGCAGTTTTACCTATAATCAGAGCGGCTTTAAACTGGATAAAAAAGGCGGCCAGGCAGTGCTGAGCCTG…
ISHko3	95.169	MYYTYKYRLKPSDAQREELDRHRDICRQLYNHTLYRLNEYQGEHGELPSMTTLRSELPTLKNWWDDLSDVYSKVLQTVVERLFDNLKSLSKLKENGYGVGQLKWKPPREFRSFTYNQSGFKLDKKGGQTVLSLSKLADIPIRLHRNIPDDTNLKQVTVKKEPTGEWFATFGVQIDREPPEPTENPEKCVGIDVGILTYAHDTDGTAVESLDLSDERERLEREQRKLSRKQHGSNNYEKQRRRVAECYADIRRKRRDFLHKLSNYYAREYDLVAVEDLNVKGMMESPSNSRNTASAAWRTFLSLLKYKCEREGTYFVAVDPRGTTKECASCGVLTEKPLWVREHSCPACGFEADRDANAAWNILSRGLEDVGVGHSESTPVETALPTDTDSVSVKRVVET…	ATGTACTACACCTATAAGTACCGCCTGAAACCGAGCGATGCCCAGCGTGAAGAACTGGATCGTCATCGTGATATTTGTCGCCAGCTGTATAATCATACCCTGTATCGTCTGAATGAATATCAGGGCGAACATGGTGAACTGCCGAGCATGACCACCCTGCGCAGCGAACTGCCGACCCTGAAAAATTGGTGGGATGATCTGAGTGATGTTTATAGCAAAGTGCTGCAGACCGTTGTTGAACGCCTGTTTGATAATCTGAAAAGCCTGAGCAAACTGAAAGAAAATGGCTATGGTGTGGGCCAGCTGAAATGGAAACCGCCGCGCGAATTTCGTAGCTTTACCTATAATCAGAGCGGCTTTAAACTGGATAAAAAAGGTGGTCAGACCGTTCTGAGTCTG…
ISHmu6	92.271	MYYAYKYRLKPSDAHREELDRHRDVCRQLYNHTLYRLNEYQDEHGELPSMTTLRSELPDLKQWWDSLSDVYSKVLQTVVERLFDNLKGLSALKENGYGVGHLKWKPPREFRSFTYSQSGFKLDKKGGQTVLTLSKLGEIPIRLHRAIPDDAKLKQVTLKKESTGEWFATFGVQMDREPPEEPENPEKCVGIDVGILTYAHDTEGTAVGPLDQSEDRERLEREQRKLAGKQHGSNNYEKQRRQVAECHADLRRKRRDFLHKLSAYYALGSTTLWAVEDLNVKGMMESPSNSRNTASAAWRTFLSLLEYKCNREGTHFVAVDPRGTTKECASCGVSTDKPLWVREHSCPACGFEADRDANAAWNILSRGLQDVGVGYSESTPVETALPVDTPVSAKRVLEA…	ATGTACTACGCATATAAGTACCGTCTGAAACCGAGCGATGCCCATCGTGAAGAACTGGATCGTCATCGCGATGTTTGCCGTCAGCTGTATAATCATACCCTGTATCGCCTGAATGAATATCAGGATGAACATGGCGAACTGCCGAGCATGACCACCCTGCGCAGCGAACTGCCGGATCTGAAACAGTGGTGGGATAGCCTGAGTGATGTTTATAGTAAAGTGCTGCAGACCGTTGTTGAACGCCTGTTTGATAATCTGAAAGGCCTGAGCGCACTGAAAGAAAATGGTTATGGCGTGGGCCATCTGAAATGGAAACCGCCGCGCGAATTTCGTAGTTTTACCTATAGCCAGAGCGGTTTTAAACTGGATAAAAAAGGCGGCCAGACCGTGCTGACCCTG…

## Sheet: Table S2
Table S2. The guide sequences
Name	Gene	Guide (5' - 3')	Corresponding Figures	Notes
ISAba30-1	ASFV-p72	TGACCCACACCAACAATAACCACC	Fig. S2	Red: PAM or TAM sequence
ISTac1	ASFV-p72	TTACCTTTGCTTTGAAGCCACGGG	Fig. S2
ISAba30-2	ASFV-p72	TGACCCACACCAACAATAACCACC	Fig. S2
ISAba30-3	ASFV-p72	TGATACCATGAGCAGTTACGGAAA	Fig. S2
ISCsa5	ASFV-p72	TTTAATAATAGGTAATGTGATCGG	Fig. S2
ISTel2	ASFV-p72	TGACCCACACCAACAATAACCACC	Fig. S2
IS609	ASFV-p72	TTATAGGATTAAAACCTACCTGGA	Fig. S2
ISBth16	ASFV-p72	TTTAATCCTATAAACATATATTCA	Fig. S2
AapCas12b	GAPDH	TTCCACAGACCGCAGGTGATCAC	Fig. 5F
LbCas12a	FANCF-1	TTTGGTCGGCATGGCCCCATTCGC	Fig. S1
	ASFV-p72	TTTATCGATAAGATTGATACCATG	Fig. 1E and 1F
	HEXA	TTTAATCTTCATAAACAGCTCTGT	Fig. 2A
	EMX1	TTTGTGGTTGCCCACCCTAGTCAT	Fig. 1E, 1F and S3
	FANCF-2	TTTACAGGTCTCCAGGGCAGTTAG	Fig. S6
	CSFV-E2	TTTACCACTTCCGTTCTCAGAGTT	Fig. 2G, S3
	DNMT1	GTTACATCTGCAAAATCGCTTTGG	Fig. S6
	FecB	GTTCTCACCCAAGATGTTTTCATG	Fig. 5B
	FecB	TTTCTCACCCAAGATGTTTTCATG	Fig. 5B
ISDra2	ASFV-p72	TTGATACCATGAGCAGTTACGGAAA	Fig. 1E, 1F and S3
	EMX1	TTGATGTGATGGGAGCCCTTCTTCT	Fig. 1E, 1F and S3
	HEXA	TTGATGTATGTTATTGCCCTTTAAT	Fig. 2A
	RNF2	TTGATTGAACAAATAATCTGAATAC	Fig. S1
ISDge10	ASFV-p72	TTATTGTTGGTGTGGGTCACCTGC	Fig. 1E, 1F and S3
	EMX1	TTATTTTCCAGGCACCACTGTAGT	Fig. 1E, 1F and S3
	HEXA	TTATTGTCTGGCACTTGATGTATG	Fig. 2A
	RNF2	TTATATGAGTTACAACGAACACCT	Fig. S1
ISAam1	ASFV-p72	TTTAATCGCATTGCCTCCGTAGTGG	Fig. 1E, 1F and S3
	EMX1	TTTAATTTATTTTCCAGGCACCACT	Fig. 1E, 1F and S3
	HEXA	TTTAACTACTTACTGTTTGTTCAAC	Fig. 2A
	RNF2	TTTAAGTTTTCATGTTCTAAAAATG	Fig. S1
ISYmu1	ASFV-p72	TTGATACCATGAGCAGTTACGGAAA	Fig. 1E, 1F and S3
	EMX1	TTGATGTGATGGGAGCCCTTCTTCT	Fig. 1E, 1F and S3
	HEXA	TTGATGTATGTTATTGCCCTTTAAT	Fig. 2A
	RNF2	TTGATTGAACAAATAATCTGAATAC	Fig. S1
SfaTnpB	FANCF	TTACAGGTCTCCAGGGCAGTTAGA	Fig. 2C and S6A
	CSFV-E2	TTACCACTTCCGTTCTCAGAGTTG	Fig. 1E, 1F, 2D, 2G, S3 and S6B
	DNMT1	TTACATCTGCAAAATCGCTTTGGC	Fig. 1E, 1F, 2D, S3 and S6A
	EMX1	TTACCCTTGACCCCCTCCACCAGT	Fig. S1
	HEXA	TTACAACAAGGACAAGGTTGAACA	Fig. 2A
	ASFV-p72	TTACCTTTGCTTTGAAGCCACGGG	Fig. 1C, 1D, 2D, 3B, S7, S9 and S11
	ASFV-p72	ATACCAACCCAGTGGTCATA	Fig. S4 and S15
	FecB	TTACTCACCCAAGATGTTTTCATG	Fig. 5B
	FecB	ATACTCACCCAAGATGTTTTCATG	Fig. 5B
	GAPDH	GTACCACAGACCGCAGGTGATCAC	Fig. 4K, 5F and S12
	FecB-WT	ctttgctttgATCAGACGGT	Fig. 4K
	FecB-MT	ctttgctttgATCGGACGGT	Fig. 4K
	p72-4nt	TTACCTTT	Fig. 2F
	p72-6nt	TTACCTTTGC	Fig. 2F
	p72-8nt	TTACCTTTGCTT	Fig. 2F
	p72-10nt	TTACCTTTGCTTTG	Fig. 2F
	p72-12nt	TTACCTTTGCTTTGAA	Fig. 2F
	p72-14nt	TTACCTTTGCTTTGAAGC	Fig. 2F
	p72-16nt	TTACCTTTGCTTTGAAGCCA	Fig. 2F
	p72-18nt	TTACCTTTGCTTTGAAGCCACG	Fig. 2F
	FLT3-WT	TCATGATATCTCGAGC	Fig. S8
	FLT3-MT	TCATGATATATCGAGC	Fig. S8
	p72-20nt	TTACCTTTGCTTTGAAGCCACGGG	Fig. 2F
	HPV16-L1	ATACATTCTCTATTATCCACACCT	Fig. 5C and 5D
	HPV16-L1	TTACCTCTGATGCCCAAATATTCA	Fig. 5G and 5H
	HPV18-L1	ATACCTGTGCCTTTAATATATAAG	Fig. 5C and 5D
	HPV18-L1	TTACGGCGTGAGCAGCTTTTTGCT	Fig. 5G and 5H
	HPV39-L1	ATACATTATTGGGCTTGCATGCCT	Fig. 6C, 6D and S18
	HPV68-L1	CTACTGTCCTTAGGATTTCTGTTA	Fig. 6C, 6D and S18
	HPV66-L1	TTACCTGCTAAATTAGAGACCTCA	Fig. 6C, 6D and S18
	HPV52-L1	ATACCAGGTTTACCAGCATATTTG	Fig. 6C, 6D and S18
	HPV45-L1	CTACAGCTGTTATTACGCAGGATG	Fig. 6C, 6D and S18
	HPV35-L1	TTACCTGGTTAGCATTACAAGGTG	Fig. 6C, 6D and S18
	HPV33-L1	TTACTTGGATGTAAGCCTCCAACA	Fig. 6C, 6D and S18
	HPV31-L1	TTACTACAAGGACTACCTTTACCC	Fig. 6C, 6D and S18
	HPV59-L1	ATACACGTGATAATGTATCTGTGG	Fig. 6C, 6D and S18
	HPV58-L1	TTACCCCAATGCTCACCAGTGGGA	Fig. 6C, 6D and S18
	HPV51-L1	ATACAAGTTCCAGGGGGGGGCAGT	Fig. 6C, 6D and S18
	HPV56-L1	GTACTCCCGCTATGGGTGAACATT	Fig. 6C, 6D and S18
	HPV18-L1	ATACATAACTGTGTCTGCTTATAA	Fig. 6C, 6D and S18
	HPV16-L1	GTACCAATGTTGCAGTAAATCCAG	Fig. 6C, 6D and S18

## Sheet: Table S3
Table S3. The sequences of the ωRNA scaffold
Name	ωRNA Scaffold Sequence (5' - 3')	Notes
LbCas12a Scaffold	UAAUUUCUACUGUUGUAGAU	Chen et al., 2018
AapCas12b Scaffold	GUCUAGAGGACAGAAUUUUUCAACGGGUGUGCCAAUGGCCACUUUCCAGGUGGCAAAGCCCGUUGAGCUUCUCAAAUCUGAGAAGUGGCAC	Nguyen et al., 2022
ISDra2 ωRNA Scaffold	GUGGGGAAACCCAUGACCGAGACGAGAACGCUGCGCUGAACAUUCGGCGUGAAGCGUUGGUGGCUGCGGGAAUCUCAGACACCUUAAACGCUCAUGGAGGCUAUGUCAGACCUGCUUCGGCGGGCAAUGGUCUGCGAAGUGAGAAUCACGCGACUUUAGUCGUGUGAGGUUCAA	Karvelis et al., 2021
ISDge10 ωRNA Scaffold	GUGGAGCGGUUCACGACCGCGACCUCAACGCCGCCCGGAACAUCAAGCGGGAAGGGCUUUCGCAAAUCGUCGUCGCGGGGCACGCGGAGACGUUAAACGCUCGGGGAGAGGGUGUCAGACCUGCGAUAGCGGGCAGCCCUCGAUGAAGCGAGAAUCCAACGGCUUUAGCCGUUGGAGUGUCAA	Xiang et al., 2024
ISAam1 ωRNA Scaffold	GACAGGGACGUCAAUGCGGCAAUCAAUAUCAAACAUGAGGGCAUGAAACGAUUAGCAAUAGCCUAACUUGUCCUCGAACCGUGGGACACACGGGGAUCGCUCAGUCAACUUCCCGUCAUGAGAUGGGAUUACCUGAGAAGCCCCCACCUCUAAGCGAAGCGUAGGUGGUGGGAGCAUGUCAC	Xiang et al., 2024
ISYmu1 ωRNA Scaffold	GAACCGCAGGAAUUGCGGGGGUAGCUUGGUAAACAAGAGAAACCUCUGCCGGCAAAGAAAUAAGCCGGUAAGUAUGCUCUGUUCCCAAGAAUCUCGUGACUUUAGUCAUGAGAGUUUCAA	Xiang et al., 2024
SfaTnpB ωRNA-204 nt Scaffold	GAAUAUUCGUUAUGCACCUGUGGUUGAUGGUAAAAGUCAAUCAGCAUAGGGAACUAUAUGUUCUGCCCUAUGAGGGGUAAUGAGAUACCCUAAUCUUGAGGACUGUUCAAAACAGAAAUGGACUGCGAACGCUUAGUCACUCAAGAAUCCCACCCGUUAAACCGUAAGGUUUAGGGCUUGCGUCUUUAGACGUGGGAGUCUCAA	This study
SfaTnpB ωRNA-191 nt Scaffold	GCACCUGUGGUUGAUGGUAAAAGUCAAUCAGCAUAGGGAACUAUAUGUUCUGCCCUAUGAGGGGUAAUGAGAUACCCUAAUCUUGAGGACUGUUCAAAACAGAAAUGGACUGCGAACGCUUAGUCACUCAAGAAUCCCACCCGUUAAACCGUAAGGUUUAGGGCUUGCGUCUUUAGACGUGGGAGUCUCAA	This study
SfaTnpB ωRNA-175 nt Scaffold	GUAAAAGUCAAUCAGCAUAGGGAACUAUAUGUUCUGCCCUAUGAGGGGUAAUGAGAUACCCUAAUCUUGAGGACUGUUCAAAACAGAAAUGGACUGCGAACGCUUAGUCACUCAAGAAUCCCACCCGUUAAACCGUAAGGUUUAGGGCUUGCGUCUUUAGACGUGGGAGUCUCAA	This study
SfaTnpB ωRNA-165 nt Scaffold ( ωRNA 1.0 )	AUCAGCAUAGGGAACUAUAUGUUCUGCCCUAUGAGGGGUAAUGAGAUACCCUAAUCUUGAGGACUGUUCAAAACAGAAAUGGACUGCGAACGCUUAGUCACUCAAGAAUCCCACCCGUUAAACCGUAAGGUUUAGGGCUUGCGUCUUUAGACGUGGGAGUCUCAA	This study
SfaTnpB ωRNA-156 nt ωRNA Scaffold	GGGAACUAUAUGUUCUGCCCUAUGAGGGGUAAUGAGAUACCCUAAUCUUGAGGACUGUUCAAAACAGAAAUGGACUGCGAACGCUUAGUCACUCAAGAAUCCCACCCGUUAAACCGUAAGGUUUAGGGCUUGCGUCUUUAGACGUGGGAGUCUCAA	This study
SfaTnpB ωRNA-140 nt ωRNA Scaffold	GCCCUAUGAGGGGUAAUGAGAUACCCUAAUCUUGAGGACUGUUCAAAACAGAAAUGGACUGCGAACGCUUAGUCACUCAAGAAUCCCACCCGUUAAACCGUAAGGUUUAGGGCUUGCGUCUUUAGACGUGGGAGUCUCAA	This study
SfaTnpB ωRNA-133 nt ωRNA Scaffold	GAGGGGUAAUGAGAUACCCUAAUCUUGAGGACUGUUCAAAACAGAAAUGGACUGCGAACGCUUAGUCACUCAAGAAUCCCACCCGUUAAACCGUAAGGUUUAGGGCUUGCGUCUUUAGACGUGGGAGUCUCAA	This study
SfaTnpB ωRNA-121 nt ωRNA Scaffold	GAUACCCUAAUCUUGAGGACUGUUCAAAACAGAAAUGGACUGCGAACGCUUAGUCACUCAAGAAUCCCACCCGUUAAACCGUAAGGUUUAGGGCUUGCGUCUUUAGACGUGGGAGUCUCAA	This study
SfaTnpB ωRNA-110 nt ωRNA Scaffold	CUUGAGGACUGUUCAAAACAGAAAUGGACUGCGAACGCUUAGUCACUCAAGAAUCCCACCCGUUAAACCGUAAGGUUUAGGGCUUGCGUCUUUAGACGUGGGAGUCUCAA	This study
SfaTnpB Stem 1-150 nt ωRNA Scaffold	AUCAGCAUAGGGAACUAUAUGUUCUGCCCUAUGAGGGGUAAUGAGAUACCCUAAUCUUGAGGACUGUUGAAAUAACGCUUAGUCACUCAAGAAUCCCACCCGUUAAACCGUAAGGUUUAGGGCUUGCGUCUUUAGACGUGGGAGUCUCAA	This study
SfaTnpB Stem 1-139 nt ωRNA Scaffold	AUCAGCAUAGGGAACUAUAUGUUCUGCCCUAUGAGGGGUAAUGAGAUACCCUAAUCUUGAGGACUGAAAAGUCACUCAAGAAUCCCACCCGUUAAACCGUAAGGUUUAGGGCUUGCGUCUUUAGACGUGGGAGUCUCAA	This study
SfaTnpB Stem 1-138 nt ωRNA Scaffold	AUCAGCAUAGGGAACUAUAUGUUCUGCCCUAUGAGGGGUAAUGAGAUACCCUAAUCUUGAGGACGAAAUGUCACUCAAGAAUCCCACCCGUUAAACCGUAAGGUUUAGGGCUUGCGUCUUUAGACGUGGGAGUCUCAA	This study
SfaTnpB Stem 1-131 nt ωRNA Scaffold ( ωRNA 1.1 )	AUCAGCAUAGGGAACUAUAUGUUCUGCCCUAUGAGGGGUAAUGAGAUACCCUAAUCUUGAGGAUCACUCAAGAAUCCCACCCGUUAAACCGUAAGGUUUAGGGCUUGCGUCUUUAGACGUGGGAGUCUCAA	This study
SfaTnpB Stem 2-155 nt ωRNA Scaffold	AUCAGCAUAGGGAACUAUAUGUUCUGCCCUAUGAGGGGUAAUGAGAUACCCUAAUCUUGAGGACUGUUCAAAACAGAAAUGGACUGCGAACGCUUAGUCACUCAAGAAUCCCACCCCCGUAAGGGGGCUUGCGUCUUUAGACGUGGGAGUCUCAA	This study
SfaTnpB Stem 2-151 nt ωRNA Scaffold ( ωRNA 1.2 )	AUCAGCAUAGGGAACUAUAUGUUCUGCCCUAUGAGGGGUAAUGAGAUACCCUAAUCUUGAGGACUGUUCAAAACAGAAAUGGACUGCGAACGCUUAGUCACUCAAGAAUCCCACCCGUAAGGGCUUGCGUCUUUAGACGUGGGAGUCUCAA	This study
SfaTnpB Stem 3-149 nt ωRNA Scaffold ( ωRNA 1.3 )	AUCAGCAUAGGGAACUAUAUGUUCUGCCCUAUGAGGGGUAAUGAGAUACCCUAAUCUUGAGGACUGUUCAAAACAGAAAUGGACUGCGAACGCUUAGUCACUCAAGAAUCCCACCCGUUAAACCGUAAGGUUUAGGGUGGGAGUCUCAA	This study
SfaTnpB ωRNA-105 nt ωRNA Scaffold ( ωRNA 2.0 )	AUCAGCAUAGGGAACUAUAUGUUCUGCCCUAUGAGGGGUAAUGAGAUACCCUAAUCUUGAGGAUCACUCAAGAAUCCCACCCGUAAUUUAGGGUGGGAGUCUCAA	This study
ISAba30-1 ωRNA Scaffold	GGAUAAAGCUCUUGCGAGACGAAGGGCAGGACAUGAACGACGCUUUGUUCAGGUGCGACAGCACAGCCCGGAUCGCCUGUGAAGUGAGCGGUGCGCUAACGCCGCCAGCAGCAGGAACCCACCGAAGCGACUCAGGAGAAGCCCAAUGCCAUCACGCCUGAGCGCAGCAGGAAUCUCCGGCCUUCAGGCCGGGGAGGAUGUCAA	This study
ISTac1 ωRNA Scaffold	UUUUAAGUGCCAGUGUGGGCACGUUGAUCAUGCCGAUGCCAAUGCUUCGUUCAACAUAGCAUUGCGUCCAGCAUUUGAGGAAGGCAGAGAUCGAUUGUACGUAGACAGGGAUACGUACAAAGGGAACACUGAUAUCCCUGAAGAGGCAACGUUAUGAACGAUAGCGACCUUAGAACCUCCGAUGCUUCAGCUGAGGAGAGUAUGUCAG	This study
ISAba30-2 ωRNA Scaffold	GCGUCGAAUGCGGCUACGAGGAGCAUGCCGACGUGGUUGGCGCGAUCAAUGUUUUAAGGGCAGGGCAUGCCCGGUUCGCCUGUGAAGUGAGCGGUGCGGUAAUGCCGCCAGCAACAGGAACCCACCGAAGCGACUCAGGGGCGGCUCAUUGCCGCGCCUGAGCGCCGUAGGAAUCUCCGGCAUUCAUGCCGGGGAGGAUGUCAA	This study
ISAba30-3 ωRNA Scaffold	GUGUAAACUGCGGCUUCGAGGCAAAUGCCGAUGUGGUCGCAGCGAUCAAUAUAGUAAGGGCGGGGCACGCCCGGUUCGCCUGUGAAGUGAGUGGUGAAGUGAUGCCGCCAGCAGCAGGAACCCACCGAAGCGACUCAUCGCGGCUCGAUGCCGCAAUGAGCGCCGUAGGAAUCCCCCGACUUUAGGCGGGGGAGGAUGUCAA	This study
ISCsa5 ωRNA Scaffold	AGACUAUCCAUGACAGAGACGAAAAUGCAGCAAAGAAUCUAAGAAAGUAUGGAAUUGCAUAUAUAAAUAGUCAGUAGGGUAGGGACUACCCGAAUUUACGCCUGUUAAGACCUGGACCUCUACUACUGGGGAUAUAAUCCCAGUAGCAAGUCUGGUCUAUGAAGCAGGAAGCCUCCGCUUCUUAAGGUGGAUGGUAGUUCAC	This study
ISTel2 ωRNA Scaffold	GAUUUAAAAGUUCGGUCGGUUCAAUGCUUAAAUUGUGGAACUGAACACGACCGAGACGAGAACGCAGCAAAAAAUAUAAAUAAAGUCGGGAUAGGGCAUUGCCACGACUCUAAACGGACGCAGAGACCGAGUAAGACUACUUCAGUAGCAUCUGUCAGCGAAGCGUCAAGAAUCACCGUACCUUCAGGUCGGUGAGUAUGUCAA	This study
IS609 ωRNA Scaffold	GUAAAUUCGAGUGCCAGAUAUGCGGCUACACCGCGAAUGCUGAUAUCAACGGUGCUCGUAAUAUUUUAGCGGCAGGACAUGCCGUGCUUGCCUGUGGAGGGAUGGUGCAGUCAGGCCGCCCGUUGAAGCAGGAACCCACCGAGGCGAGUCAGGCUCUGGUCUGAACGCGGCAGGAAUCCCCGUCCUUUAGGGCGGGGAGGAUGUCAA	This study
ISBth16 ωRNA Scaffold	GACUAUAAUUCGGCAAUCAACAUCAAACAUGAAGGCAUUCGCCUAUUGGCUUUAGCGUAGAAACAAAAACUCUUGGAACAAGAGGGUUAGCUCGGUCAUUUUUCGUUGGCUAGUAAAAGCAACGAAAAGUCGAGAAGCCCCCACUUCAAUUAGACCGCAAGGUCAAUAAGUGGCGGGUAGUUCAC	This study

## Sheet: Table S4
Table S4. The sequences of the Tp and Td activators
Name	Sequence (5'-3')
Tp4 nt	AAAG
Tp6 nt	GCAAAG
Tp8 nt	AAGCAAAG
Tp10 nt	CAAAGCAAAG
Tp12 nt	TTCAAAGCAAAG
Tp14 nt	GCTTCAAAGCAAAG
Tp16 nt	TGGCTTCAAAGCAAAG
Tp18 nt	CGTGGCTTCAAAGCAAAG
Tp20 nt	CCCGTGGCTTCAAAGCAAAG
Td4 nt	CCCG
Td6 nt	CCCGTG
Td8 nt	CCCGTGGC
Td10 nt	CCCGTGGCTT
Td12 nt	CCCGTGGCTTCA
Td14 nt	CCCGTGGCTTCAAA
Td16 nt	CCCGTGGCTTCAAAGC
Td18 nt	CCCGTGGCTTCAAAGCAA
Td20 nt	CCCGTGGCTTCAAAGCAAAG
Tp-dsDNA-10-F	CAAAGCAAAGGTAAT
Tp-dsDNA-10-R	ATTACCTTTGCTTTG
Td10 nt-mis 1	GCCGTGGCTT
Td10 nt-mis 2	CGCGTGGCTT
Td10 nt-mis 3	CCGGTGGCTT
Td10 nt-mis 4	CCCCTGGCTT
Td10 nt-mis 5	CCCGAGGCTT
Td10 nt-mis 6	CCCGTCGCTT
Td10 nt-mis 7	CCCGTGCCTT
Td10 nt-mis 8	CCCGTGGGTT
Td10 nt-mis 9	CCCGTGGCAT
Td10 nt-mis 10	CCCGTGGCTA

## Sheet: Table S5
Table S5. Primers and probes used in the study
Name	Sequence (5'-3')	Notes
FANCF-1-F	AATAGCATTGCAGAGAGGCG	PCR amplification
FANCF-1-R	CTCCCCTCTCCAGGTGATTT
FANCF-2-F	AGTGCTAGTCCACTGGCTTC
FANCF-2-R	CTATACAGAACTGAGGCCTG
ASFV-p72-F	CTGTAACGCAGCACAGCTGA
ASFV-p72-R	ATGGTTTATCCCAGGAGTCA
EMX1-1-F	AGCTCAGCCTGAGTGTTGAG
EMX1-1-R	CCCTCAGAGCCGGAATCTA
EMX1-2-F	CCGTGTCTCCAATCTCCCT
EMX1-2-R	CCCTCTCCCATTGAACTACC
CSFV-E2-F	ATCCACACCATCTGCATTGTCT
CSFV-E2-R	CGGGACCGTCAAGGCTATTT
DNMT1-F	ACCTTATGCAGGTCAGAAATC
DNMT1-R	TGGCTCACGCCTGTAATCCCA
RNF2-F	GGAGCCCTCATAACCTGATC
RNF2-R	AAGTCCATGGTTGGTGCTAC
GAPDH-F	GCTGAGGTGCAGCCCCTTGA
GAPDH-R	CAAACATGGGAGCGTCAGCA
HPV16-L1-F	CTGACCCCAATAAGTTTGGT
HPV16-L1-R	AATGCCATTATTGTGGCCCT
HPV18-L1-F	GCTAAAGGCACTGCTTGTAA
HPV18-L1-R	CCTGTGCCTTATGTAACCAAT
FecB-RAA-F	GGTCGCTATGGGGAAGTTTGGATGGGAAAGTGG	RAA amplification
FecB-RAA-R	AGAGGAAAGCTAGGAAACCCTGAACATCGCTAA
p72-RAA-F	TAGTGATAGACCCCACGTAATCCGTGTCCCAAC
p72-RAA-R	CGATGATCCGGGTGCGATGATGATTACCTT
FLT3-RAA-F	CTCATGTGTTCACAGGGACCTGGCAGCCAGGAAT
FLT3-RAA-R	CATTGCCCCTCACGACGTAGTTGGAGTCACTCATG
GAPDH-RAA-F	CAAGTTCCACGGCACAGTCAAGGCAGAGAACG
GAPDH-RAA-R	GGATCTCGCCTATGAGAAAGACAGGACAAAGCTC
HPV16-L1-RAA-F	AATCCAGATACACAGCGGCTGGTTTGGGCCTGT
HPV16-L1-RAA-R	TTTGCCCCAGTGTTCCCCTATAGGTGGTTT
HPV18-L1-RAA-F	GCAAGATACTAAATGTGAGGTACCATTGGAT
HPV18-L1-RAA-R	AGTCAGAGGTAACAATAGAGCCACTTGGAGA
HPV-L1-RAA-F	GGNCAGCCWTTAGGTGTTGGYMTWAGTGGTCATCC
HPV-L1-RAA-R	TCCATRGCSCCASATCCTGTRTCHACCATRTCMCC
GAPDH-F3	GTATGATTCCACCCATGGCA	LAMP amplification
GAPDH-B3	GCAGGATCTCGCCTATGAGA
GAPDH-FIP	CCTGGAAGATGGTGATGGCCTTAGTTCCACGGCACAGTCA
GAPDH-BIP	AGGAAGAACTTGGCCTTGGAGGGGGACACGGTACCACAGA
GAPDH-LF	CGAGCTTCCCGTTCTCTGC
GAPDH-LB	TGGGACGGGGTGATCACCTG
HPV16-F3	AGACGATTTATACATTAAAGGCT
HPV16-B3	CATATTTGTACTGCGTGTAGT
HPV16-FIP	AGGTAACCATAGAACCACTAGGTGTTGGGTCTACTGCAAATTTAGC
HPV16-BIP	TAAACCTTATTGGTTACAACGAGCACAACAACAGTAACAAATAGTTGG
HPV16-LB	CAGGGCCACAATAATGGCATTT
HPV18-F3	ACAAATGTCTGCAGATCCTT
HPV18-B3	GGTAACAATAGAGCCACTTG
HPV18-FIP	GCCCTATTCCAAAAATGCCTAGCGGGATTCCATGTTTTTTTGCTT
HPV18-BIP	GGTGACACTGTGCCTCAATCGGGAGAATACACACAGCT
HPV18-LB	GGTATGCGTGCTTCACCTGG
ASFV-p72-F3	CCCAACTAATATAAAATTCTCTTGC
ASFV-p72-B3	GCTCATGGTATCAATCTTATCGA
ASFV-p72-FIP	TGATGATTACCTTTGCTTTGAAGCCGGATACGTTAATATGACCACTG
ASFV-p72-BIP	CCGGATCATCGGGGGTTTTAATTTCCATCAAAGTTCTGCA
ASFV-p72-LB	CGCATTGCCTCCGTAGTGG
HPV16-E6-qPCR-F	AATGTTTCAGGACCCACAGG	qPCR
HPV16-E6-qPCR-R	GTTGCTTGCAGTACACACATTC
HPV18-E6-qPCR-F	ACCCTACAAGCTACCTGATCT
HPV18-E6-qPCR-R	ACCTCTGTAAGTTCCAATACTGTC
ASFV-qPCR-F	CTGCTCATGGTATCAATCTTATCGA
ASFV-qPCR-R	GATACCACAAGATCAGCCGTA
HPV16-probe	FAM-ACCACAGTTATGCACAGAGCTGCA-BHQ1	TaqMan probe
HPV18-probe	FAM-ACGGAACTGAACACTTCACTGCAAGA-BHQ1
dsDNA reporter-F	ROX-AGAACCGAATTTGTGTAGCTTATCAGACTG	annealing
dsDNA reporter-R	CAGTCTGATAAGCTACACAAATTCGGTTCT-BHQ2
ssRNA reporter	ROX-GUAUCCAGUGCG-BHQ2
